# Supplementary material for: Effects of exergaming on executive function of older adults: a systematic review and meta-analysis
Source: PeerJ. 2022 Apr 11;10:e13194. doi: 10.7717/peerj.13194 (PMC9009327; doi:10.7717/peerj.13194)
Supplement: Supplemental Information 1 — Means and standard deviations EF outcome in each group at baseline and post-intervention. [file peerj-10-13194-s001.xlsx]

## Sheet: Sheet1
Study	EF task
			EG				CG
			Mean		SD		Mean		Mean		n
YvesJ. Gschwind (2015)			pre	post	pre	post	pre	post	pre	post	71;65
	Executive function	Flanker	134.3	117.3	74.7	53.3	127.1	126.7	60.3	63.5
		Digit Span backward	6	6.1	2.3	2.1	5.9	5.7	2.3	2.5
		Stroop	1.69	1.52	0.73	0.67	1.63	0.74	0.74	0.6
		TMT A	42.8	40.4	17.5	16.5	44.2	39.5	18.1	14.1
		TMT B	114.5	100.6	55.8	51.1	116.2	96.3	52.2	47.9
Guimaraes (2018)			Mean		SD		Mean		SD		n
	Executive function	MPS	0.59	0.71	0.15	0.18	0.54	0.65	0.14	0.2	13;14
		error	78.62	63.31	19.32	20.39	74.36	64.93	23.78	24
Liao (2020)			Mean		SD		Mean		SD		n
	Executive function	EXIT	6.16	5.11	2.76	1.56	6.25	5	2.04	2.12	18;16
Liao (2019)			Mean		SD		Mean		SD		n
	Executive function	SWCT-NU	15.05	19.44	6.59	9.05	16.87	20.21	7.72	8.53	18;16
		SWCT-TIME	126.83	100.66	41.03	33.93	119.87	100.18	54.35	41.89
		TMT A	75.77	66	34.95	22.38	71.5	64.31	27.3	23.43
		TMT B	179.22	134.21	58.06	48.23	154.5	136.37	63.5	48.58
Patrick Eggenberger (2016)			Mean		SD		Mean		SD		n
	Executive function	Trail making B	90.4	74.9	34.71	28.33	99.6	79.6	31.75	20.95	19:14:00
		Excutive control	9.79	10.84	6.05	1.1	8.93	10.57	1.09	3.29
		Stroop word-color	41.6	39.6	9.38	2	49.6	42.1	3.2	9.35
Kochaphan Phirom (2020)			Mean		SD		Mean		SD		n
	Executive function	TMT	4.26	4.68	0.65	0.48	4.05	3.8	1.1	1.1	20:19:00
Daniel Schoene (2015)			Mean		SD		Mean		SD		n
	Executive function	SST sequence	54.7	45.5	15.6	9.4	61.7	51.4	23.2	15.6	39;42
		Digit-letter mean	2425	2274	374	328	2419	2368	345	334
		ANT executive	154	103	120	41	145	111	80	45
		TMT A	37.1	32.8	19.2	12.2	38.9	37.7	19.1	14.3
		TMT B	110.9	107.7	60	47.7	126.8	128.2	72.7	72.8
		TMT B/A	3.1	3.4	1	1.1	3.3	3.4	1.2	1.4
		Stroop	2.2	4.7	0.8	4.2	2.5	2.2	1.2	0.9
Daniel Schoene (2013)			Mean		SD		Mean		SD		n
	Executive function	TMT B-A	47	43	21	15	61	74	36	61	15;17
Alexandra Schättin (2016)			Mean		SD		Mean		SD		n
	Executive function	Go/No go	458.03	428.3	58.14	34.05	475	463.93	45.51	75.54	13;14
		Set-shifting	1712.42	1321.96	938.53	724.66	1343.67	1173.14	582.18	350.5
Manuela Adcock (2020)			Mean		SD		Mean		SD		n
	Executive function	TMT A	44.09	37.46	14.72	6.13	38.77	35.99	10.57	17.27	15;16
		TMT B	125.36	103.46	57.67	26.58	93	90	43.69	30.28
		VST 1	14.82	14.54	2.86	2.04	13.95	13.45	3.45	3.05
		VST 2	20.54	20	5.32	3.27	17.86	17	5.28	5.89
		VST 3	34.91	29.82	11.45	6.95	30.31	28.41	11.79	10.57
		DSB1	5	5.82	1.64	1.23	6.36	6.09	1.22	1.83
		DSB2	4	5.09	0	2.45	4.64	4.45	0.81	1.02
			Mean		SD		Mean		SD		n
Andeson (2012)	Executive function	color trails difference (2-1)	-15.94		96.14		9.74		0.82		38;41
Monteiro-Junior (2017a)			Mean		SD		Mean		SD		n
	Executive function	DSF	0.71		1.29		-0.65		3.01		9;10
		DSB	0.21		1.62		-0.57		1.34
Madeleine Ordnung (2017)			Mean		SD		Mean		SD		n
	Executive function	Response inhibition	7.96		16.18		1.41		8.42		15;14
Monteiro-Junior (2017b)			Mean		SD		Mean		SD		n
	Executive function	FMT- rec	-33		105		-9		112		7;6
		FMT- rou	-60		64		10		134
		TMT	-9		21		25		46
Maillot (2012)			Mean		SD		Mean		SD		n
	Executive function	Digit-Symbol Substitution	9.07		7.97		0.2		5.65		15;15
		Stroopl:task switching	8.27		5.73		0.27		4.68
		Stroop:incongruent	9.13		8.8		0.6		4.05
		TMT	-15.42		20.27		3.7		28.54
