# Supplementary material for: Effects of exergaming on executive function of older adults: a systematic review and meta-analysis
Source: PeerJ. 2022 Apr 11;10:e13194. doi: 10.7717/peerj.13194 (PMC9009327; doi:10.7717/peerj.13194)
Supplement: Supplemental Information 2 [file peerj-10-13194-s002.xlsx]

## Sheet: Sheet1
Study	Quality Assessment Criteria											Score
	1	2	3	4	5	6	7	8	9	10	11
Eggenberger (2016)	+	+	—	+	+	×	—	+	+	+	+	8
Phirom (2020)	+	+	—	+	×	×	+	+	+	+	+	8
Schoene (2015)	+	+	—	+	×	+	×	+	+	+	+	8
schattin (2016)	+	+	—	+	+	×	—	+	+	+	+	8
Gschwind (2015)	+	+	—	+	+	×	+	+	+	+	+	9
Guimaraes (2018)	+	+	—	+	—	—	+	+	+	+	+	8
Liao (2019)	+	+	—	+	×	×	+	+	+	+	+	8
Liao (2020)	+	+	—	+	×	×	+	+	+	+	+	8
Schoene (2013)	+	+	—	+	×	—	+	+	+	+	+	8
Adcock (2020)	+	+	—	+	×	×	+	+	+	+	+	8
Maillot (2012)	+	+	—	×	×	—	—	+	+	+	+	6
Anderson (2012)	+	+	—	+	×	—	—	+	+	+	+	7
Monteiro (2016)	+	+	—	×	+	×	×	+	+	+	+	7
Ordnung (2017)	+	+	—	+	—	—	—	+	+	+	+	7
Monteiro (2017)	+	+	—	+	+	×	×	+	+	+	+	8
+:yes. -:unclear. ×: no.
